# Supplementary material for: PhosVarDeep: deep-learning based prediction of phospho-variants using sequence information
Source: PeerJ. 2022 Mar 14;10:e12847. doi: 10.7717/peerj.12847 (PMC8929166; doi:10.7717/peerj.12847)
Supplement: Supplemental Information 1 [file peerj-10-12847-s001.zip]

Archive with 32 entries (24 files):
- S,T/
- S,T/set1/
- S,T/set1/S,T-independent-test-set1.csv
- S,T/set1/S,T-test-set1.csv
- S,T/set1/S,T-train-set1.csv
- S,T/set1/S,T-val-set1.csv
- S,T/set2/
- S,T/set2/S,T-independent-test-set2.csv
- S,T/set2/S,T-test-set2.csv
- S,T/set2/S,T-train-set2.csv
- S,T/set2/S,T-val-set2.csv
- S,T/set3/
- S,T/set3/S,T-independent-test-set3.csv
- S,T/set3/S,T-test-set3.csv
- S,T/set3/S,T-train-set3.csv
- S,T/set3/S,T-val-set3.csv
- Y/
- Y/set1/
- Y/set1/Y-independent-test-set1.csv
- Y/set1/Y-test-set1.csv
- Y/set1/Y-train-set1.csv
- Y/set1/Y-val-set1.csv
- Y/set2/
- Y/set2/Y-independent-test-set2.csv
- Y/set2/Y-test-set2.csv
- Y/set2/Y-train-set2.csv
- Y/set2/Y-val-set2.csv
- Y/set3/
- Y/set3/Y-independent-test-set3.csv
- Y/set3/Y-test-set3.csv
- Y/set3/Y-train-set3.csv
- Y/set3/Y-val-set3.csv
