# Supplementary material for: PhosVarDeep: deep-learning based prediction of phospho-variants using sequence information
Source: PeerJ. 2022 Mar 14;10:e12847. doi: 10.7717/peerj.12847 (PMC8929166; doi:10.7717/peerj.12847)
Supplement: Supplemental Information 2 [file peerj-10-12847-s002.zip]

Archive with 18 entries (16 files):
- methods/
- methods/__init__.py
- methods/dataprocess.py
- methods/model_cnn_pre.py
- methods/phosnet.py
- models/
- models/model_general_S,T.h5
- models/model_general_Y.h5
- models/model_phosvar_S,T.h5
- models/model_phosvar_Y.h5
- ori_var_input.py
- predict_phosvardeep.py
- README.md
- requirement.txt
- testdata.csv
- testdata_ori.csv
- testdata_var.csv
- train_phosvardeep.py
