# Supplementary material for: PhosVarDeep: deep-learning based prediction of phospho-variants using sequence information
Source: PeerJ. 2022 Mar 14;10:e12847. doi: 10.7717/peerj.12847 (PMC8929166; doi:10.7717/peerj.12847)
Supplement: Supplemental Information 2 [file peerj-10-12847-s002.zip › methods/dataprocess.py]

import csv
import numpy as np
import keras.utils.np_utils as kutils

#input format   label,proteinName, postion,sites, shortsequence,
#input must be a .csv file
#positive_position_file_name is an csv file


def getMatrixLabel(positive_position_file_name,sites, window_size=51, empty_aa = '*'):
    # input format   label, proteinName, postion,shortsequence,
    prot = []  # list of protein name
    pos = []  # list of position with protein name
    rawseq = []
    all_label = []

    short_seqs = []
    half_len = (window_size - 1) / 2

    with open(positive_position_file_name, 'r') as rf:
        reader = csv.reader(rf)
        for row in reader:

            position = int(row[2])
            sseq = row[3]
            rawseq.append(row[3])
            center = sseq[position - 1]
            
            all_label.append(int(row[0]))
            prot.append(row[1])
            pos.append(row[2])

            #short seq
            if position - half_len > 0:
                start = position - half_len
                left_seq = sseq[start - 1:position - 1]
            else:
                left_seq = sseq[0:position - 1]

            end = len(sseq)
            if position + half_len < end:
                end = position + half_len
            right_seq = sseq[position:end]

            if len(left_seq) < half_len:
                nb_lack = half_len - len(left_seq)
                left_seq = ''.join([empty_aa for count in range(nb_lack)]) + left_seq

            if len(right_seq) < half_len:
                nb_lack = half_len - len(right_seq)
                right_seq = right_seq + ''.join([empty_aa for count in range(nb_lack)])
            shortseq = left_seq + center + right_seq
            short_seqs.append(shortseq)
            # coding = one_hot_concat(shortseq)
            # all_codings.append(coding)

        targetY = kutils.to_categorical(all_label)

        ONE_HOT_SIZE = 21
        # _aminos = 'ACDEFGHIKLMNPQRSTVWY*'
        letterDict = {}
        letterDict["A"] = 0
        letterDict["C"] = 1
        letterDict["D"] = 2
        letterDict["E"] = 3
        letterDict["F"] = 4
        letterDict["G"] = 5
        letterDict["H"] = 6
        letterDict["I"] = 7
        letterDict["K"] = 8
        letterDict["L"] = 9
        letterDict["M"] = 10
        letterDict["N"] = 11
        letterDict["P"] = 12
        letterDict["Q"] = 13
        letterDict["R"] = 14
        letterDict["S"] = 15
        letterDict["T"] = 16
        letterDict["V"] = 17
        letterDict["W"] = 18
        letterDict["Y"] = 19
        letterDict["*"] = 20

        Matr = np.zeros((len(short_seqs), window_size, ONE_HOT_SIZE))
        samplenumber = 0
        for seq in short_seqs:
            AANo = 0
            for AA in seq:
                index = letterDict[AA]
                Matr[samplenumber][AANo][index] = 1
                AANo = AANo+1
            samplenumber = samplenumber + 1

    return Matr, targetY
